# Supplementary material for: Intra-pituitary follicle-stimulating hormone signaling regulates hepatic lipid metabolism in mice
Source: Nat Commun. 2023 Feb 25;14:1098. doi: 10.1038/s41467-023-36681-z (PMC9968338; doi:10.1038/s41467-023-36681-z)
Supplement: Supplementary file 3 — Supplementary Data 1 [file 41467_2023_36681_MOESM3_ESM.xlsx]

## Sheet: Sheet1
Figure	Group 1	Number (n)	Group 2	Number (n)	Time point (if applicable)	Group 1 Mean	Group 1 SEM	Group 2 Mean	Group 2 SEM	P value	Statistical Test	P value	Statistical Test
Figure 1b	Saline (male) GFP	5	2 month DT (male) GFP	9		8918	285.1	548.1	44.62	< 0.0001	unpaired two tailed student t test
	Saline (female) GFP	3	2 month DT (female) GFP	7		10339	534.9	872.6	45.99	< 0.0001	unpaired two tailed student t test
	Cre - 2 month DT (male) FSH	3	Cre+ 2 month DT (male) FSH	3		6799	401.6	297.7	162.6	0.0001	unpaired two tailed student t test
	Cre - 2 month DT (female) FSH	4	Cre+ 2 month DT (female) FSH	3		7240	537.1	164	19.66	0.0001	unpaired two tailed student t test
	Cre - 2 month DT (male) LH	3	Cre+ 2 month DT (male) LH	5		6826	216.2	300.2	17.68	< 0.0001	unpaired two tailed student t test
	Cre - 2 month DT (female) LH	4	Cre+ 2 month DT (female) LH	3		7634	467.8	419.3	74.53	< 0.0001	unpaired two tailed student t test
Figure 1d	Cre + females	9	Cre - female	6	Weeks after injection: 0	22.5645	0.614614	22.075	0.836237	0.6375	unpaired two tailed student t test
	Cre + females	9	Cre - female	6	Weeks after injection: 1	23.5411	0.719636	22.35	0.74867	0.288	unpaired two tailed student t test
	Cre + females	9	Cre - female	6	Weeks after injection: 2	26.0789	0.850879	22.9817	0.900287	0.0307	unpaired two tailed student t test	0.002	Wilcoxon Signed Rank Test
	Cre + females	9	Cre - female	6	Weeks after injection: 3	27.7967	0.945981	23.97	0.873316	0.015	unpaired two tailed student t test
	Cre + females	9	Cre - female	6	Weeks after injection: 4	29.2956	1.0082	23.7217	0.608958	0.0011	unpaired two tailed student t test
	Cre + females	9	Cre - female	6	Weeks after injection: 5	30.4533	1.06699	24.4467	0.713408	0.0011	unpaired two tailed student t test
	Cre + females	9	Cre - female	6	Weeks after injection: 6	31.1789	1.02245	24.9567	0.816234	0.0008	unpaired two tailed student t test
	Cre + females	9	Cre - female	6	Weeks after injection: 7	32.6033	0.919902	25.7917	0.871674	0.0002	unpaired two tailed student t test
	Cre + females	9	Cre - female	6	Weeks after injection: 8	33.2467	0.701007	25.805	0.501835	< 0.0001	unpaired two tailed student t test
	Cre + females	9	Cre - female	6	Weeks after injection: 9	34.1311	0.660297	27.2917	0.833276	< 0.0001	unpaired two tailed student t test
Figure 1e	Cre + females	4	Cre - female	4	Minutes after glucose injection: 0	131.75	8.96637	103.5	10.3722	0.085	unpaired two tailed student t test
	Cre + females	4	Cre - female	4	Minutes after glucose injection: 30	353.75	13.6953	168.25	18.9929	0.0002	unpaired two tailed student t test	0.0625	Wilcoxon Signed Rank Test
	Cre + females	4	Cre - female	4	Minutes after glucose injection: 60	233.5	9.53502	134.25	14.9297	0.0014	unpaired two tailed student t test
	Cre + females	4	Cre - female	4	Minutes after glucose injection: 90	198.25	13.5301	113.5	13.2508	0.0042	unpaired two tailed student t test
	Cre + females	4	Cre - female	4	Minutes after glucose injection: 120	179.5	9.9373	85	4.9833	0.0001	unpaired two tailed student t test
Figure 1f	Cre + females	4	Cre - female	5	Minutes after insulin injection: 0	88.5	7.79423	80.4	2.78568	0.3183	unpaired two tailed student t test
	Cre + females	4	Cre - female	5	Minutes after insulin injection: 30	64	3.34166	40.2	4.04228	0.0033	unpaired two tailed student t test
	Cre + females	4	Cre - female	5	Minutes after insulin injection: 60	40.25	3.14576	31.4	4.30813	0.1588	unpaired two tailed student t test	0.125	Wilcoxon Signed Rank Test
	Cre + females	4	Cre - female	5	Minutes after insulin injection: 90	33.75	3.54436	27.2	2.2	0.1446	unpaired two tailed student t test
Figure 1g	Cre + males	6	Cre - males	4	Weeks after injection: 0	31.55	0.64078	30.98	0.583952	0.5547	unpaired two tailed student t test
	Cre + males	6	Cre - males	4	Weeks after injection: 1	30.795	0.753741	30.69	0.614505	0.9235	unpaired two tailed student t test
	Cre + males	6	Cre - males	4	Weeks after injection: 2	31.705	0.906174	30.485	0.960594	0.3971	unpaired two tailed student t test
	Cre + males	6	Cre - males	4	Weeks after injection: 3	31.22	0.696238	31.0725	1.00167	0.9033	unpaired two tailed student t test
	Cre + males	6	Cre - males	4	Weeks after injection: 4	31.7133	0.747398	32.3125	0.89403	0.6228	unpaired two tailed student t test	0.002	Wilcoxon Signed Rank Test
	Cre + males	6	Cre - males	4	Weeks after injection: 5	33.0617	1.06608	33.5225	0.890846	0.7676	unpaired two tailed student t test
	Cre + males	6	Cre - males	4	Weeks after injection: 6	33.8667	0.767067	33.565	0.903922	0.8072	unpaired two tailed student t test
	Cre + males	6	Cre - males	4	Weeks after injection: 7	34.6733	1.06381	34.2675	0.834609	0.7915	unpaired two tailed student t test
	Cre + males	6	Cre - males	4	Weeks after injection: 8	34.6067	0.813108	34.5925	0.966466	0.9914	unpaired two tailed student t test
	Cre + males	6	Cre - males	4	Weeks after injection: 9	35.65	0.790215	34.1925	0.664096	0.2288	unpaired two tailed student t test
Figure 1h	Cre + males	6	Cre - males	6	Minutes after glucose injection: 0	104.333	8.57386	98.5	12.2413	0.7045	unpaired two tailed student t test
	Cre + males	6	Cre - males	6	Minutes after glucose injection: 30	352.333	19.4176	309	35.4166	0.3085	unpaired two tailed student t test
	Cre + males	6	Cre - males	6	Minutes after glucose injection: 60	253.167	42.2417	291.5	41.0339	0.5298	unpaired two tailed student t test	0.0625	Wilcoxon Signed Rank Test
	Cre + males	6	Cre - males	6	Minutes after glucose injection: 90	226	12.9203	234.667	34.0653	0.8168	unpaired two tailed student t test
	Cre + males	6	Cre - males	6	Minutes after glucose injection: 120	177.333	17.4043	192.167	29.4363	0.6737	unpaired two tailed student t test
Figure 1i	Cre + males	4	Cre - males	4	Minutes after insulin injection: 0	110	7.49444	93.5	6.61438	0.1499	unpaired two tailed student t test
	Cre + males	4	Cre - males	4	Minutes after insulin injection: 30	71	5.36967	69	6.04152	0.8128	unpaired two tailed student t test	0.125	Wilcoxon Signed Rank Test
	Cre + males	4	Cre - males	4	Minutes after insulin injection: 60	53	2.44949	51.75	3.966	0.7976	unpaired two tailed student t test
	Cre + males	4	Cre - males	4	Minutes after insulin injection: 90	42.5	3.86221	46.25	2.09662	0.4262	unpaired two tailed student t test
Figure 1k	Cre + females	10	Cre - females	5		5.394	1.446	0.1973	0.09637	0.0269	unpaired two tailed student t test
	Cre + males	5	Cre - males	4		9.039	3.011	0.1395	0.09342	0.0351	unpaired two tailed student t test
Figure 1n	Cre + females	7	Cre - females	8		4.156	0.3901	6.347	0.3927	0.0017	unpaired two tailed student t test
	Cre + males	9	Cre - males	10		3.35	0.4627	9.996	0.7179	< 0.0001	unpaired two tailed student t test
Figure 1o	Cre + females	7	Cre - females	8		0.02971	0.007837	0.04567	0.007579	0.0011	unpaired two tailed student t test
	Cre + males	9	Cre - males	10		0.02286	0.004718	0.0989	0.009764	< 0.0001	unpaired two tailed student t test
Figure 1p	Cre + females	7	Cre - females	8		0.00637	0.0008307	0.009353	0.0006564	< 0.0001	unpaired two tailed student t test
	Cre + males	9	Cre - males	10		0.005031	0.0007907	0.01592	0.001493	< 0.0001	unpaired two tailed student t test
Figure 2a	Cre + ovx females	5	Cre - ovx females	5	Weeks after injection: 0	23.628	0.261637	23.644	0.306408	0.9693	unpaired two tailed student t test
	Cre + ovx females	5	Cre - ovx females	5	Weeks after injection: 1	24.744	0.397525	24.112	0.353799	0.2691	unpaired two tailed student t test
	Cre + ovx females	5	Cre - ovx females	5	Weeks after injection: 2	26.72	0.576064	24.74	0.740547	0.0678	unpaired two tailed student t test
	Cre + ovx females	5	Cre - ovx females	5	Weeks after injection: 3	27.762	0.527507	26.186	0.817169	0.1438	unpaired two tailed student t test	0.0039	Wilcoxon Signed Rank Test
	Cre + ovx females	5	Cre - ovx females	5	Weeks after injection: 4	28.952	0.395695	27.642	0.600137	0.1059	unpaired two tailed student t test
	Cre + ovx females	5	Cre - ovx females	5	Weeks after injection: 5	29.616	0.385559	28.37	0.526992	0.0928	unpaired two tailed student t test
	Cre + ovx females	5	Cre - ovx females	5	Weeks after injection: 6	30.138	0.432994	28.86	0.636993	0.1356	unpaired two tailed student t test
	Cre + ovx females	5	Cre - ovx females	5	Weeks after injection: 7	30.724	0.362237	29.516	0.573189	0.1127	unpaired two tailed student t test
	Cre + ovx females	5	Cre - ovx females	5	Weeks after injection: 8	31.306	0.317673	29.998	0.448402	0.0445	unpaired two tailed student t test
Figure 2b	Cre + ovx females	5	Cre - ovx females	5	Minutes after glucose injection: 0	79	2.89827	70.2	7.14423	0.2867	unpaired two tailed student t test
	Cre + ovx females	5	Cre - ovx females	5	Minutes after glucose injection: 30	298.8	11.249	184.2	19.8706	0.001	unpaired two tailed student t test
	Cre + ovx females	5	Cre - ovx females	5	Minutes after glucose injection: 60	176.4	13.53	161.2	9.66126	0.3873	unpaired two tailed student t test	0.0625	Wilcoxon Signed Rank Test
	Cre + ovx females	5	Cre - ovx females	5	Minutes after glucose injection: 90	155.6	12.404	122.2	15.0678	0.1254	unpaired two tailed student t test
	Cre + ovx females	5	Cre - ovx females	5	Minutes after glucose injection: 120	77.2	3.07246	75.2	6.64379	0.7916	unpaired two tailed student t test
Figure 2c	Cre + ovx females	4	Cre - ovx females	3	Minutes after insulin injection: 0	104.5	7.08872	103.333	14.9703	0.9413	unpaired two tailed student t test
	Cre + ovx females	4	Cre - ovx females	3	Minutes after insulin injection: 30	62.25	9.61228	65.6667	12.4544	0.8335	unpaired two tailed student t test	0.125	Wilcoxon Signed Rank Test
	Cre + ovx females	4	Cre - ovx females	3	Minutes after insulin injection: 60	41	5.04975	46.6667	10.3655	0.6136	unpaired two tailed student t test
	Cre + ovx females	4	Cre - ovx females	3	Minutes after insulin injection: 90	41	5.81664	40.3333	11.0202	0.956	unpaired two tailed student t test
Figure 2d	Cre+ gdx	5	Cre- gdx	5	Weeks after injection: 0	32.8	0.419964	33.334	0.966958	0.6261	unpaired two tailed student t test
	Cre+ gdx	5	Cre- gdx	5	Weeks after injection: 1	32.856	0.38077	32.956	1.10504	0.9339	unpaired two tailed student t test
	Cre+ gdx	5	Cre- gdx	5	Weeks after injection: 2	32.874	0.395406	32.17	1.37153	0.6351	unpaired two tailed student t test
	Cre+ gdx	5	Cre- gdx	5	Weeks after injection: 3	33.51	0.265141	32.714	1.13817	0.515	unpaired two tailed student t test	0.002	Wilcoxon Signed Rank Test
	Cre+ gdx	5	Cre- gdx	5	Weeks after injection: 4	34.2	0.27133	33.552	1.17799	0.6065	unpaired two tailed student t test
	Cre+ gdx	5	Cre- gdx	5	Weeks after injection: 5	34.788	0.331864	34.15	1.40469	0.6702	unpaired two tailed student t test
	Cre+ gdx	5	Cre- gdx	5	Weeks after injection: 6	35.182	0.281929	34.266	1.41222	0.5425	unpaired two tailed student t test
	Cre+ gdx	5	Cre- gdx	5	Weeks after injection: 7	35.162	0.271522	34.406	1.40628	0.6119	unpaired two tailed student t test
	Cre+ gdx	5	Cre- gdx	5	Weeks after injection: 8	35.298	0.297261	34.828	1.41951	0.7542	unpaired two tailed student t test
	Cre+ gdx	5	Cre- gdx	5	Weeks after injection: 9	35.382	0.268578	35.002	1.41814	0.799	unpaired two tailed student t test
Figure 2e	Cre+ gdx	4	Cre- gdx	5	Minutes after glucose injection: 0	123.25	5.05594	117.2	6.02827	0.4821	unpaired two tailed student t test
	Cre+ gdx	4	Cre- gdx	5	Minutes after glucose injection: 30	292.75	26.1291	287.2	18.7601	0.8642	unpaired two tailed student t test
	Cre+ gdx	4	Cre- gdx	5	Minutes after glucose injection: 60	239.25	14.0971	246.2	19.4072	0.7911	unpaired two tailed student t test	0.0625	Wilcoxon Signed Rank Test
	Cre+ gdx	4	Cre- gdx	5	Minutes after glucose injection: 90	221.75	17.7453	182.2	14.8203	0.1281	unpaired two tailed student t test
	Cre+ gdx	4	Cre- gdx	5	Minutes after glucose injection: 120	144.75	8.32041	145.6	10.8839	0.9544	unpaired two tailed student t test
Figure 2f	Cre+ gdx	6	Cre- gdx	4	Minutes after insulin injection: 0	129.5	8.06949	133	6.54472	0.7654	unpaired two tailed student t test
	Cre+ gdx	6	Cre- gdx	4	Minutes after insulin injection: 30	89.1667	12.6686	86.25	8.26009	0.869	unpaired two tailed student t test
	Cre+ gdx	6	Cre- gdx	4	Minutes after insulin injection: 60	48.6667	6.83943	50.5	5.33073	0.8523	unpaired two tailed student t test	0.125	Wilcoxon Signed Rank Test
	Cre+ gdx	6	Cre- gdx	4	Minutes after insulin injection: 90	32.3333	4.03044	33.5	2.95804	0.8389	unpaired two tailed student t test
Figure 2g	Cre + ovx females	7	Cre - ovx females	10		6.713	1.852	0.1919	0.1127	0.0007	unpaired two tailed student t test
	Cre + gdx males	5	Cre - gdx males	7		4.942	2.274	1.765	0.5635	0.1433	unpaired two tailed student t test
Figure 2j	Cre + ovx females	8	Cre - ovx females	7		2.768	0.2983	3.04	0.2712	0.5161	unpaired two tailed student t test
	Cre + gdx males	9	Cre - gdx males	10		3.743	0.2944	3.413	0.2517	0.403	unpaired two tailed student t test
Figure 2k	Cre + ovx female	8	Cre - ovx female	7		0.03214	0.007382	0.018	0.006118	0.1606	unpaired two tailed student t test
	Cre + gdx male	9	Cre - gdx male	10		0.039	0.006372	0.055	0.004216	0.0568	unpaired two tailed student t test
Figure 2l	Cre + ovx female	8	Cre - ovx female	7		0.0005183	3.528e-05	0.0005719	5.581e-05	0.4191	unpaired two tailed student t test
	Cre + gdx male	9	Cre - gdx male	10		0.0006239	4.629e-05	0.0005801	4.798e-05	0.522	unpaired two tailed student t test
Figure 3a	Cre + ovx + e	5	Cre - ovx + e	5	Weeks after injection: 1	22.26	0.641561	23.18	0.348425	0.2431	unpaired two tailed student t test
	Cre + ovx + e	5	Cre - ovx + e	5	Weeks after injection: 2	22.168	0.726322	22.54	0.307571	0.6498	unpaired two tailed student t test	0.125	Wilcoxon Signed Rank Test
	Cre + ovx + e	5	Cre - ovx + e	5	Weeks after injection: 3	22.778	0.596074	23.294	0.435587	0.5044	unpaired two tailed student t test
	Cre + ovx + e	5	Cre - ovx + e	5	Weeks after injection: 4	22.674	0.530543	23.38	0.621007	0.4125	unpaired two tailed student t test
Figure 3b	Cre + ovx + e	6	Cre - ovx + e	8	Minutes after glucose injection: 0	88.1667	12.4724	77.25	7.80739	0.4511	unpaired two tailed student t test
	Cre + ovx + e	6	Cre - ovx + e	8	Minutes after glucose injection: 30	189.167	19.3277	194.5	15.2784	0.8299	unpaired two tailed student t test
	Cre + ovx + e	6	Cre - ovx + e	8	Minutes after glucose injection: 60	130.5	18.0753	158.75	15.4339	0.2566	unpaired two tailed student t test	0.0625	Wilcoxon Signed Rank Test
	Cre + ovx + e	6	Cre - ovx + e	8	Minutes after glucose injection: 90	119.5	12.9737	136.25	11.5693	0.3564	unpaired two tailed student t test
	Cre + ovx + e	6	Cre - ovx + e	8	Minutes after glucose injection: 120	96.3333	10.2394	103.625	9.36547	0.6118	unpaired two tailed student t test
Figure 3c	Cre + ovx + e	6	Cre - ovx + e	8	Minutes after insulin injection: 0	81.3333	5.15536	79.125	3.4869	0.719	unpaired two tailed student t test
	Cre + ovx + e	6	Cre - ovx + e	8	Minutes after insulin injection: 30	44.6667	5.05745	49.375	5.76609	0.5668	unpaired two tailed student t test	0.125	Wilcoxon Signed Rank Test
	Cre + ovx + e	6	Cre - ovx + e	8	Minutes after insulin injection: 60	43	2.69568	35.375	3.17882	0.1062	unpaired two tailed student t test
	Cre + ovx + e	6	Cre - ovx + e	8	Minutes after insulin injection: 90	50.8333	2.32976	47.75	3.11534	0.4711	unpaired two tailed student t test
Figure 3d
	Cre + gdx + t	6	Cre - gdx + t	7	Weeks after injection: 1	32.7667	0.500943	32.6857	0.549211	0.9164	unpaired two tailed student t test
	Cre + gdx + t	6	Cre - gdx + t	7	Weeks after injection: 2	32.05	0.50514	32.1571	0.654238	0.9019	unpaired two tailed student t test
	Cre + gdx + t	6	Cre - gdx + t	7	Weeks after injection: 3	32.0833	0.411839	32.2571	0.594762	0.8208	unpaired two tailed student t test	0.125	Wilcoxon Signed Rank Test
	Cre + gdx + t	6	Cre - gdx + t	7	Weeks after injection: 4	32.3167	0.457104	32.3143	0.632993	0.9977	unpaired two tailed student t test
Figure 3e	Cre + gdx + t	6	Cre - gdx + t	7	Minutes after glucose injection: 0	66.8333	4.96935	75.1429	6.08052	0.3232	unpaired two tailed student t test
	Cre + gdx + t	6	Cre - gdx + t	7	Minutes after glucose injection: 30	263.667	13.6349	254.714	11.4304	0.6219	unpaired two tailed student t test
	Cre + gdx + t	6	Cre - gdx + t	7	Minutes after glucose injection: 60	207.167	16.3736	196.429	16.733	0.658	unpaired two tailed student t test	0.0625	Wilcoxon Signed Rank Test
	Cre + gdx + t	6	Cre - gdx + t	7	Minutes after glucose injection: 90	178.833	14.2207	146	13.5734	0.1239	unpaired two tailed student t test
	Cre + gdx + t	6	Cre - gdx + t	7	Minutes after glucose injection: 120	135.833	14.0699	121.286	10.5756	0.4183	unpaired two tailed student t test
Figure 3f	Cre + gdx + t	6	Cre - gdx + t	6	Minutes after insulin injection: 0	79.6667	7.20031	89.5	6.88356	0.3469	unpaired two tailed student t test
	Cre + gdx + t	6	Cre - gdx + t	6	Minutes after insulin injection: 30	47.5	5.11045	52.1667	8.28419	0.6419	unpaired two tailed student t test	0.125	Wilcoxon Signed Rank Test
	Cre + gdx + t	6	Cre - gdx + t	6	Minutes after insulin injection: 60	35.5	5.25833	39.3333	6.02034	0.6419	unpaired two tailed student t test
	Cre + gdx + t	6	Cre - gdx + t	6	Minutes after insulin injection: 90	36.5	3.83623	48.5	4.20119	0.0611	unpaired two tailed student t test
Figure 3g	Cre + ovx + e	4	Cre - ovx + e	4		1.837	0.6796	0.1415	0.0474	0.0472	unpaired two tailed student t test
	Cre + gdx+ t	4	Cre - gdx + t	4		0.08706	0.06002	0.237	0.1387	0.3594	unpaired two tailed student t test
Figure 3j	Cre + ovx+e	6	Cre - ovx+e	6		6.937	0.5045	6.067	0.7116	0.342	unpaired two tailed student t test
	Cre + gdx+t	7	Cre - gdx+t	6		18.5	0.7159	16.96	0.9948	0.2269	unpaired two tailed student t test
Figure 3k	Cre + ovx+e	6	Cre - ovx+e	6		0.07383	0.007666	0.08683	0.005918	0.2092	unpaired two tailed student t test
	Cre + gdx+t	7	Cre - gdx+t	6		0.1943	0.009031	0.1978	0.01763	0.8548	unpaired two tailed student t test
Figure 3l	Cre + ovx+e	6	Cre - ovx+e	6		0.001221	8.754e-05	0.001034	0.0001115	0.2162	unpaired two tailed student t test
	Cre + gdx+t	7	Cre - gdx+t	6		0.002924	0.0001351	0.002594	0.0001378	0.1175	unpaired two tailed student t test
Figure 4b	Cre- ovx	7	Cre+ ovx	5	Weeks after injection: 0	22.0375	0.177218	22.225	0.149304	0.7088	unpaired two tailed student t test
	Cre- ovx	7	Cre+ ovx	5	Weeks after injection: 1	25.5125	0.377699	25.375	0.283945	0.1568	unpaired two tailed student t test
	Cre- ovx	7	Cre+ ovx	5	Weeks after injection: 2	28.925	0.410466	27.725	0.375	0.0011	unpaired two tailed student t test	0.0625	Wilcoxon Signed Rank Test
	Cre- ovx	7	Cre+ ovx	5	Weeks after injection: 3	33.2875	0.747481	29.725	0.447912	< 0.0001	unpaired two tailed student t test
	Cre- ovx	7	Cre+ ovx	5	Weeks after injection: 4	37.125	1.04279	32.3	0.977241	< 0.0001	unpaired two tailed student t test
Figure 4c	Cre- ovx	4	Cre+ ovx	4	Minutes after glucose injection: 0	112.75	8.92912	75	4.22295	0.0087	unpaired two tailed student t test
	Cre- ovx	4	Cre+ ovx	4	Minutes after glucose injection: 30	332	31.2437	268.75	39.8442	0.2581	unpaired two tailed student t test
	Cre- ovx	4	Cre+ ovx	4	Minutes after glucose injection: 60	312.5	37.8517	177.75	19.1241	0.0191	unpaired two tailed student t test	0.0625	Wilcoxon Signed Rank Test
	Cre- ovx	4	Cre+ ovx	4	Minutes after glucose injection: 90	218.75	24.881	135	9.89949	0.0204	unpaired two tailed student t test
	Cre- ovx	4	Cre+ ovx	4	Minutes after glucose injection: 120	142.25	18.7189	88.25	10.7655	0.0465	unpaired two tailed student t test
Figure 4d	Cre + ovx	6	Cre - ovx	9		21.68	3.008	47.64	2.768	< 0.0001	unpaired two tailed student t test
	Cre + gdx	6	Cre - gdx	4		26.33	3.905	26.7	2.809	0.9465	unpaired two tailed student t test
Figure 4f	control	8	activation	6		11101	1687	23542	3254	0.0033	unpaired two tailed student t test
Figure 4g	saline	7	FSH	6	Weeks after injection: 0	22.9714	0.212372	23.35	0.29749	0.3127	unpaired two tailed student t test
	saline	7	FSH	6	Weeks after injection: 1	25.8	0.541602	24.9	0.375056	0.2139	unpaired two tailed student t test
	saline	7	FSH	6	Weeks after injection: 2	28.4286	0.55964	25.5333	0.491709	0.0028	unpaired two tailed student t test	0.0625	Wilcoxon Signed Rank Test
	saline	7	FSH	6	Weeks after injection: 3	29.8	0.691445	26.4	0.536656	0.003	unpaired two tailed student t test
	saline	7	FSH	6	Weeks after injection: 4	31.9286	0.693753	28.6	0.818128	0.0096	unpaired two tailed student t test
Figure 4h	saline	5	FSH	5	Minutes after glucose injection: 0	92.6	7.94103	115.8	4.04228	0.0314	unpaired two tailed student t test
	saline	5	FSH	5	Minutes after glucose injection: 30	319.6	33.3116	310.6	33.6119	0.8539	unpaired two tailed student t test
	saline	5	FSH	5	Minutes after glucose injection: 60	280	24.2446	193.4	20.7017	0.0264	unpaired two tailed student t test	0.0059	Wilcoxon Signed Rank Test
	saline	5	FSH	5	Minutes after glucose injection: 90	252	22.2239	163.4	15.2072	0.011	unpaired two tailed student t test
	saline	5	FSH	5	Minutes after glucose injection: 120	149.2	11.8254	135	12.853	0.4397	unpaired two tailed student t test
Figure 4i	ovx + fsh	6	ovx	7		21.85	2.122	38.88	4.372	0.0069	unpaired two tailed student t test
Figure 5a	ovary probe	512 (cells)	ovary control	481 (cells)		9.925	0.3219	0.9485	0.2089	< 0.0001	unpaired two tailed student t test
	liver probe	16682 (cells)	liver control	18805 (cells)		0.1532	0.004044	0.08492	0.003158	< 0.0001	unpaired two tailed student t test
	pituitary probe	6247 (cells)	pituitary control	4556 (cells)		2.827	0.05138	0.1547	0.01269	< 0.0001	unpaired two tailed student t test
Figure 5b	pituitary	3	ovary	3		0.0003987	6.654e-05	0.004532	0.0005811	0.0021	unpaired two tailed student t test
	liver	3				1.3e-05	2.887e-06
Figure 5d	IgG	5	FSH Ab	5	0	13.82	0.8281	24.38	3.119	0.0113	unpaired two tailed student t test
	IgG	5	FSH Ab	5	30	27.45	1.411	47.87	6.313	0.0135	unpaired two tailed student t test
	IgG	5	FSH Ab	5	60	53.62	3.071	79.36	9.581	0.0337	unpaired two tailed student t test
	IgG	3	FSH Ab	3	-60	21.99	3.345	23.81	10.45	0.8766	unpaired two tailed student t test
Figure 5f	control	7	ablation	7		72.79	8.561	352.4	50.18	0.0001	unpaired two tailed student t test
	ovx	6	ovx + ablation	7		198.7	24.04	443.4	39.79	0.0004	unpaired two tailed student t test
	saline ovx hfd	6	fsh ovx hfd	6		199.8	17.79	134	10.41	0.0096	unpaired two tailed student t test
Figure 6e	sacas9 fshr	3	control	5		1.299	0.4374	0.03363	0.00765	0.0075	unpaired two tailed student t test
Figure 6f	fshr crispr + sham	4	fshr crispr+ Adreanal removal	5		4.496	1.96	0.229	0.1403	0.043	unpaired two tailed student t test
Supplementary Fig.1	control male ACTH	3	ablated male ACTH	3		42617	4675	47413	4570	0.5038	unpaired two tailed student t test
	control male Prolactin	3	ablated male Prolactin	3		172453	25350	150303	10264	0.4634	unpaired two tailed student t test
	control male GH	3	ablated male GH	3		264273	11104	289593	2420	0.0898	unpaired two tailed student t test
	control male TSH	3	ablated male TSH	3		16970	1660	12340	2874	0.2355	unpaired two tailed student t test
Supplementary Fig.2	control female ACTH	3	ablated female ACTH	3		50023	2482	51893	1028	0.5247	unpaired two tailed student t test
	control female Prolactin	3	ablated female Prolactin	3		158183	2172	150737	5213	0.2577	unpaired two tailed student t test
	control female GH	3	ablated female GH	3		268730	9220	288293	14261	0.3135	unpaired two tailed student t test
	control female TSH	3	ablated female TSH	3		14587	429.4	13853	716.6	0.4296	unpaired two tailed student t test
Supplementary Fig.3 (TCHO)	Cre - male	2	Cre+ male	4		74	2.828	77.25	9.605	0.6795	unpaired two tailed student t test
	Cre - female	3	Cre+ female	4		76	7	69.25	8.7323	0.3241	unpaired two tailed student t test
Supplementary Fig.3 (TG)	Cre - male	3	Cre+ male	3		44.33	10.41	147.7	69.92	0.0645	unpaired two tailed student t test
	Cre - female	4	Cre+ female	3		53.75	8.5	96.94	15.95	0.0055	unpaired two tailed student t test
Supplementary Fig.4 (left)	Cre + males	10	Cre - males	9		1.131	0.013	1.117	0.009655	0.3936	unpaired two tailed student t test
	Cre + females	9	Cre - females	9		1.118	0.01297	1.163	0.02045	0.0823	unpaired two tailed student t test
Supplementary Fig.4 (right)	Cre + males	9	Cre - males	10		181.2	3.049	183.1	2.869	0.6552	unpaired two tailed student t test
	Cre + females	9	Cre - females	9		195.4	4.526	213.6	4.028	0.0084	unpaired two tailed student t test
Supplementary Fig.5	Control female	5	ablation female	3		19.86	0.6997	15.28	1.668	0.0246	unpaired two tailed student t test
Supplementary Fig.6 (left)	Control	6	Ablation	6		41.66	12.75	17.55	7.939	0.1396	unpaired two tailed student t test
	OVX	6	OVX + Ablation	4		2650	432.8	58.83	22.92	0.0014	unpaired two tailed student t test
Supplementary Fig.6 (right)	Control	6	Ablation	6		412.5	225.1	87.46	16.04	0.1804	unpaired two tailed student t test
	OVX	6	OVX + Ablation	4		14181	565.4	92.93	8.254	<0.0001	unpaired two tailed student t test
Supplementary Fig.7 (TCHO)	Cre- GDX male	4	Cre+ GDX male	3		98.5	26.44	86.67	4.509	0.4874	unpaired two tailed student t test
	Cre- OVX female	4	Cre+ OVX female	4		60.5	5.802	56.5	4.796	0.3288	unpaired two tailed student t test
Supplementary Fig.7 (TG)	Cre- GDX male	4	Cre+ GDX male	3		76.5	41.1	88	38.94	0.7237	unpaired two tailed student t test
	Cre- OVX female	3	Cre+ OVX female	3		74	4.583	98	31.19	0.2578	unpaired two tailed student t test
Supplementary Fig.8 (left)	Control male	10	Ablation male	10		1.113	0.009242	1.091	0.006058	0.0598	unpaired two tailed student t test
	Control female	7	Ablation female	8		1.132	0.02206	1.122	0.0142	0.7025	unpaired two tailed student t test
Supplementary Fig.8 (right)	Control male	10	Ablation male	10		176.9	4.08	172.3	2.623	0.3521	unpaired two tailed student t test
	Control female	7	Ablation female	8		188.5	2.579	182.3	5.174	0.3216	unpaired two tailed student t test
Supplementary Fig.9 (left)	Control male	12	Ablation male	13		1.027	0.005955	1.028	0.006387	0.9079	unpaired two tailed student t test
	Control female	6	Ablation female	6		1.066	0.01315	1.091	0.01266	0.1981	unpaired two tailed student t test
Supplementary Fig.9 (right)	Control male	6	Ablation male	6		184	1.999	193.8	3.869	0.0476	unpaired two tailed student t test
	Control female	6	Ablation female	6		205.4	2.179	199.1	2.957	0.1198	unpaired two tailed student t test
Supplementary Fig.10a	No ligand	3	RANKL	3		0.3333	0.3333	0	0		unpaired two tailed student t test
	No ligand	3	RANKL+ FSH 35 IU/L	3		0.3333	0.3333	0.9395	0.9395	0.576	unpaired two tailed student t test
	No ligand	3	RANKL+ FSH 70 IU/L	3		0.3333	0.3333	0	0		unpaired two tailed student t test
	No ligand	3	RANKL+ FSH 140 IU/L	3		0.3333	0.3333	1.333	1.333	0.5072	unpaired two tailed student t test
	No ligand	3	ovary	3		0.3333	0.3333	516.6	77.51	0.0026	unpaired two tailed student t test
	RANKL	3	RANKL+ FSH 35 IU/L	3		0	0	0.9395	0.9395		unpaired two tailed student t test
	RANKL	3	RANKL+ FSH 70 IU/L	3		0	0	0	0		unpaired two tailed student t test
	RANKL	3	RANKL+ FSH 140 IU/L	3		0	0	1.333	1.333		unpaired two tailed student t test
	RANKL	3	ovary	3		0	0	516.6	77.51		unpaired two tailed student t test
	RANKL+ FSH 35 IU/L	3	RANKL+ FSH 70 IU/L	3		0.9395	0.9395	0	0		unpaired two tailed student t test
	RANKL+ FSH 35 IU/L	3	RANKL+ FSH 140 IU/L	3		0.9395	0.9395	1.333	1.333	0.8211	unpaired two tailed student t test
	RANKL+ FSH 35 IU/L	3	ovary	3		0.9395	0.9395	516.6	77.51	0.0027	unpaired two tailed student t test
	RANKL+ FSH 70 IU/L	3	RANKL+ FSH 140 IU/L	3		0	0	1.333	1.333		unpaired two tailed student t test
	RANKL+ FSH 70 IU/L	3	ovary	3		0	0	516.6	77.51		unpaired two tailed student t test
	RANKL+ FSH 140 IU/L	3	ovary	3		1.333	1.333	516.6	77.51	0.0027
Supplementary Fig.10b	No ligand	3	RANKL	3		0	0	0	0		unpaired two tailed student t test
	No ligand	3	RANKL+ FSH 35 IU/L	3		0	0	0	0		unpaired two tailed student t test
	No ligand	3	RANKL+ FSH 70 IU/L	3		0	0	0	0		unpaired two tailed student t test
	No ligand	3	RANKL+ FSH 140 IU/L	3		0	0	0	0		unpaired two tailed student t test
	No ligand	3	ovary	3		0	0	1	0		unpaired two tailed student t test
Supplementary Fig.10c	No ligand	3	RANKL	3		1.009	0.08317	1.724	0.488	0.222	unpaired two tailed student t test
	No ligand	3	RANKL+ FSH 70 IU/L	3		1.009	0.08317	1.588	0.6532	0.4284	unpaired two tailed student t test
	No ligand	3	RANKL+ FSH 140 IU/L	3		1.009	0.08317	4.132	2.637	0.302	unpaired two tailed student t test
	No ligand	3	ovary	3		1.009	0.08317	365	21.2	< 0.0001	unpaired two tailed student t test
	RANKL	3	RANKL+ FSH 70 IU/L	3		1.724	0.488	1.588	0.6532	0.8759	unpaired two tailed student t test
	RANKL	3	RANKL+ FSH 140 IU/L	3		1.724	0.488	4.132	2.637	0.4199	unpaired two tailed student t test
	RANKL	3	ovary	3		1.724	0.488	365	21.2	< 0.0001	unpaired two tailed student t test
	RANKL+ FSH 70 IU/L	3	RANKL+ FSH 140 IU/L	3		1.588	0.6532	4.132	2.637	0.4021	unpaired two tailed student t test
	RANKL+ FSH 70 IU/L	3	ovary	3		1.588	0.6532	365	21.2	< 0.0001	unpaired two tailed student t test
	RANKL+ FSH 140 IU/L	3	ovary	3		4.132	2.637	365	21.2	< 0.0001	unpaired two tailed student t test
Supplementary Fig.10d	No ligand	3	RANKL	3		0	0	0	0		unpaired two tailed student t test
	No ligand	3	RANKL+ FSH 70 IU/L	3		0	0	0	0		unpaired two tailed student t test
	No ligand	3	RANKL+ FSH 140 IU/L	3		0	0	0	0		unpaired two tailed student t test
	No ligand	3	ovary	3		0	0	1	0		unpaired two tailed student t test
Supplementary Fig.10e	No ligand	4	RANKL	4		1.149	0.08551	3.205	1.059	0.1011	unpaired two tailed student t test
	No ligand	4	RANKL+ FSH 35 IU/L	4		1.149	0.08551	3.128	0.9542	0.0843	unpaired two tailed student t test
	No ligand	4	RANKL+ FSH 70 IU/L	4		1.149	0.08551	2.559	0.8694	0.1576	unpaired two tailed student t test
	No ligand	4	RANKL+ FSH 140 IU/L	4		1.149	0.08551	1.466	0.718	0.6768	unpaired two tailed student t test
	RANKL	4	RANKL+ FSH 35 IU/L	4		3.205	1.059	3.128	0.9542	0.9587	unpaired two tailed student t test
	RANKL	4	RANKL+ FSH 70 IU/L	4		3.205	1.059	2.559	0.8694	0.6539	unpaired two tailed student t test
	RANKL	4	RANKL+ FSH 140 IU/L	4		3.205	1.059	1.466	0.718	0.2228	unpaired two tailed student t test
	RANKL+ FSH 35 IU/L	4	RANKL+ FSH 70 IU/L	4		3.128	0.9542	2.559	0.8694	0.6747	unpaired two tailed student t test
	RANKL+ FSH 35 IU/L	4	RANKL+ FSH 140 IU/L	4		3.129	0.9543	1.466	0.718	0.2132	unpaired two tailed student t test
	RANKL+ FSH 70 IU/L	4	RANKL+ FSH 140 IU/L	4		2.559	0.8694	1.466	0.718	0.3696	unpaired two tailed student t test
Supplementary Fig.10f	No ligand	4	RANKL	4		1.142	0.08081	402.5	165	0.051	unpaired two tailed student t test
	No ligand	4	RANKL+ FSH 35 IU/L	4		1.142	0.08081	405.9	201.6	0.0914	unpaired two tailed student t test
	No ligand	4	RANKL+ FSH 70 IU/L	4		1.142	0.08081	410.4	126.5	0.0178	unpaired two tailed student t test
	No ligand	4	RANKL+ FSH 140 IU/L	4		1.142	0.08081	333.5	158.5	0.0808	unpaired two tailed student t test
	RANKL	4	RANKL+ FSH 35 IU/L	4		402.5	165	405.9	201.6	0.99	unpaired two tailed student t test
	RANKL	4	RANKL+ FSH 70 IU/L	4		402.5	165	410.4	126.5	0.9708	unpaired two tailed student t test
	RANKL	4	RANKL+ FSH 140 IU/L	4		402.5	165	333.5	158.5	0.7734	unpaired two tailed student t test
	RANKL+ FSH 35 IU/L	4	RANKL+ FSH 70 IU/L	4		405.9	201.6	410.4	126.5	0.9854	unpaired two tailed student t test
	RANKL+ FSH 35 IU/L	4	RANKL+ FSH 140 IU/L	4		405.9	201.6	333.5	158.5	0.7874	unpaired two tailed student t test
	RANKL+ FSH 70 IU/L	4	RANKL+ FSH 140 IU/L	4		410.4	126.5	333.5	158.5	0.7178	unpaired two tailed student t test
Supplementary Fig.10g	No ligand	4	RANKL	4		1,080	0,04404	188,5	48,43	0,0083	unpaired two tailed student t test
	No ligand	4	RANKL+ FSH 35 IU/L	4		1,080	0,04404	246,7	92,12	0,0372	unpaired two tailed student t test
	No ligand	4	RANKL+ FSH 70 IU/L	4		1,080	0,04404	213,6	89,10	0,0544	unpaired two tailed student t test
	No ligand	4	RANKL+ FSH 140 IU/L	4		1,080	0,04404	211,1	109,6	0,1039	unpaired two tailed student t test
	RANKL	4	RANKL+ FSH 35 IU/L	4		188,5	48,43	246,7	92,12	0,5962	unpaired two tailed student t test
	RANKL	4	RANKL+ FSH 70 IU/L	4		188,5	48,43	213,6	89,10	0,8130	unpaired two tailed student t test
	RANKL	4	RANKL+ FSH 140 IU/L	4		188,5	48,43	211,1	109,6	0,8570	unpaired two tailed student t test
	RANKL+ FSH 35 IU/L	4	RANKL+ FSH 70 IU/L	4		246,7	92,12	213,6	89,10	0,8046	unpaired two tailed student t test
	RANKL+ FSH 35 IU/L	4	RANKL+ FSH 140 IU/L	4		246,7	92,12	211,1	109,6	0,8116	unpaired two tailed student t test
	RANKL+ FSH 70 IU/L	4	RANKL+ FSH 140 IU/L	4		213,6	89,10	211,1	109,6	0,9863	unpaired two tailed student t test
Supplementary Fig.10h	No ligand	4	RANKL	4		1.039	0.01824	354.1	118.3	0.0245	unpaired two tailed student t test
	No ligand	4	RANKL+ FSH 35 IU/L	4		1.04	0.01825	419.5	181.2	0.0603	unpaired two tailed student t test
	No ligand	4	RANKL+ FSH 70 IU/L	4		1.041	0.01826	422.5	190.4	0.0689	unpaired two tailed student t test
	No ligand	4	RANKL+ FSH 140 IU/L	4		1.042	0.01827	353.9	186.8	0.1078	unpaired two tailed student t test
	RANKL	4	RANKL+ FSH 35 IU/L	4		354.1	118.3	419.5	181.2	0.7727	unpaired two tailed student t test
	RANKL	4	RANKL+ FSH 70 IU/L	4		354.1	118.3	422.5	190.4	0.7708	unpaired two tailed student t test
	RANKL	4	RANKL+ FSH 140 IU/L	4		354.1	118.3	353.9	186.8	0.9992	unpaired two tailed student t test
	RANKL+ FSH 35 IU/L	4	RANKL+ FSH 70 IU/L	4		419.5	181.2	422.5	190.4	0.9914	unpaired two tailed student t test
	RANKL+ FSH 35 IU/L	4	RANKL+ FSH 140 IU/L	4		419.5	181.2	353.9	186.8	0.8094	unpaired two tailed student t test
	RANKL+ FSH 70 IU/L	4	RANKL+ FSH 140 IU/L	4		422.5	190.4	353.9	186.8	0.8058	unpaired two tailed student t test
Supplementary Fig.10i	No ligand	5	RANKL	5		1.005	0.00215	1.5	0.2522	0.0856	unpaired two tailed student t test
	No ligand	5	RANKL+ FSH 70 IU/L	5		1.005	0.00215	1.65	0.5326	0.2606	unpaired two tailed student t test
	No ligand	5	RANKL+ FSH 140 IU/L	5		1.005	0.00215	1.396	0.4292	0.3885	unpaired two tailed student t test
	RANKL	5	RANKL+ FSH 70 IU/L	5		1.5	0.2522	1.65	0.5326	0.8052	unpaired two tailed student t test
	RANKL	5	RANKL+ FSH 140 IU/L	5		1.5	0.2522	1.396	0.4292	0.841	unpaired two tailed student t test
	RANKL+ FSH 70 IU/L	5	RANKL+ FSH 140 IU/L	5		1.65	0.5326	1.396	0.4292	0.7207	unpaired two tailed student t test
Supplementary Fig.10j	No ligand	5	RANKL	5		1.155	0.09819	918.6	109.8	< 0.0001	unpaired two tailed student t test
	No ligand	5	RANKL+ FSH 70 IU/L	5		1.155	0.09819	871.6	98.14	< 0.0001	unpaired two tailed student t test
	No ligand	5	RANKL+ FSH 140 IU/L	5		1.155	0.09819	807.7	151.8	0.0007	unpaired two tailed student t test
	RANKL	5	RANKL+ FSH 70 IU/L	5		918.6	109.8	871.6	98.14	0.7577	unpaired two tailed student t test
	RANKL	5	RANKL+ FSH 140 IU/L	5		918.6	109.8	807.7	151.8	0.57	unpaired two tailed student t test
	RANKL+ FSH 70 IU/L	5	RANKL+ FSH 140 IU/L	5		871.6	98.14	807.7	151.8	0.7326	unpaired two tailed student t test
Supplementary Fig.10k	No ligand	5	RANKL	5		1.132	0.1017	846.5	215.1	0.0044	unpaired two tailed student t test
	No ligand	5	RANKL+ FSH 70 IU/L	5		1.132	0.1017	928	272.2	0.0093	unpaired two tailed student t test
	No ligand	5	RANKL+ FSH 140 IU/L	5		1.132	0.1017	789.9	238.4	0.0107	unpaired two tailed student t test
	RANKL	5	RANKL+ FSH 70 IU/L	5		846.5	215.1	928	272.2	0.82	unpaired two tailed student t test
	RANKL	5	RANKL+ FSH 140 IU/L	5		846.5	215.1	789.9	238.4	0.8647	unpaired two tailed student t test
	RANKL+ FSH 70 IU/L	5	RANKL+ FSH 140 IU/L	5		928	272.2	789.9	238.4	0.7127	unpaired two tailed student t test
Supplementary Fig.10l	No ligand	5	RANKL	5		1.037	0.02321	198	36.57	0.0007	unpaired two tailed student t test
	No ligand	5	RANKL+ FSH 70 IU/L	5		1.037	0.02321	268.3	43.6	0.0003	unpaired two tailed student t test
	No ligand	5	RANKL+ FSH 140 IU/L	5		1.037	0.02321	214.5	56.13	0.0052	unpaired two tailed student t test
	RANKL	5	RANKL+ FSH 70 IU/L	5		198	36.57	268.3	43.6	0.2518	unpaired two tailed student t test
	RANKL	5	RANKL+ FSH 140 IU/L	5		198	36.57	214.5	56.13	0.8117	unpaired two tailed student t test
	RANKL+ FSH 70 IU/L	5	RANKL+ FSH 140 IU/L	5		268.3	43.6	214.5	56.13	0.4708	unpaired two tailed student t test
Supplementary Fig.11b ACTH	control	8	activation	6		33.82	9.866	6.887	1.042	0.0379	unpaired two tailed student t test
Supplementary Fig.11b GH	control	8	activation	6		398.9	124.2	470.2	198.5	0.7545	unpaired two tailed student t test
Supplementary Fig.11b Prolactin	control	8	activation	6		2472	811.1	474.5	122.6	0.0578	unpaired two tailed student t test
Supplementary Fig.11b TSH	control	8	activation	6		305.3	78.45	181.1	21.67	0.2083	unpaired two tailed student t test
Supplementary Fig.11b LH	control	8	activation	6		1114	202.1	1474	137.5	0.196	unpaired two tailed student t test
Supplementary Fig.12 (left)	saline	5	FSH	6		136.2	3.839	121.3	9.168	0.1985	unpaired two tailed student t test
Supplementary Fig.12 (right)	saline	5	FSH	6		104.6	7.434	49	9.448	0.0015	unpaired two tailed student t test
Supplementary Fig.14b LCN2	FSH	5	OVX	6		14.09	1.586	39.52	8.152	0.0212	unpaired two tailed student t test
Supplementary Fig.14b LPIN1	FSH	5	OVX	6		14.09	1.586	39.52	8.152	0.1302	unpaired two tailed student t test
Supplementary Fig.14b PLIN5	FSH	5	OVX	6		43.1	7.946	137.6	30.58	0.023	unpaired two tailed student t test
Supplementary Fig.17a	IgG	5	FSH Ab	5	0	206.6	43.04	85.28	17.1	0.0307	unpaired two tailed student t test
	IgG	5	FSH Ab	5	30	580.1	77.93	306.5	46.88	0.0168	unpaired two tailed student t test
	IgG	5	FSH Ab	5	60	1612	254.1	853.8	128.2	0.0286	unpaired two tailed student t test
	IgG	3	FSH Ab	3	-60	160.1	67.38	160.9	63.77	0.9933	unpaired two tailed student t test
Supplementary Fig.17b	IgG	5	FSH Ab	5	0	111473	5795	136623	9276	0.0505	unpaired two tailed student t test
	IgG	5	FSH Ab	5	30	148296	6390	201917	23431	0.0583	unpaired two tailed student t test
	IgG	5	FSH Ab	5	60	209012	32360	251396	35500	0.4033	unpaired two tailed student t test
	IgG	3	FSH Ab	3	-60	123269	7380	136587	28151	0.671	unpaired two tailed student t test
Supplementary Fig.17c	IgG	5	FSH Ab	5	0	632.9	166.2	810	92.32	0.3789	unpaired two tailed student t test
	IgG	5	FSH Ab	5	30	1174	314.6	1825	316	0.1828	unpaired two tailed student t test
	IgG	5	FSH Ab	5	60	2319	710.2	3346	797.8	0.3647	unpaired two tailed student t test
	IgG	3	FSH Ab	3	-60	2024	805	2122	970.6	0.9416	unpaired two tailed student t test
Supplementary Fig.17d	IgG	5	FSH Ab	5	0	346.8	43.18	388	77.9	0.6558	unpaired two tailed student t test
	IgG	5	FSH Ab	5	30	1923	461.1	2488	506.3	0.4331	unpaired two tailed student t test
	IgG	5	FSH Ab	5	60	9483	3247	8906	1395	0.8744	unpaired two tailed student t test
	IgG	3	FSH Ab	3	-60	469.2	75.11	583.4	288.3	0.7208	unpaired two tailed student t test
Supplementary Fig.17e	IgG	5	FSH Ab	5	0	38662	3574	43028	6098	0.5539	unpaired two tailed student t test
	IgG	5	FSH Ab	5	30	42735	5306	40918	4914	0.8079	unpaired two tailed student t test
	IgG	5	FSH Ab	5	60	45271	4961	42070	4780	0.6547	unpaired two tailed student t test
	IgG	3	FSH Ab	3	-60	35088	1359	27619	10091	0.5039	unpaired two tailed student t test
Supplementary Fig.19	Control	6	Ablation	6		12.42	4.348	54.5	13.63	0.0147	unpaired two tailed student t test
	OVX	6	OVX + Ablation	4		50	21.34	55.73	26.25	0.8696	unpaired two tailed student t test
Supplementary Fig.20	sacas9	4	Fshr	4		157.5	14.49	231.5	22.33	0.0321	unpaired two tailed student t test
Supplementary Fig.22	testis	4	liver	4		0.003432	0.0002791	2.076e-05	6.023e-06	<0.0001	unpaired two tailed student t test
	testis	4	pituitary	3		0.003432	0.0002791	3.502e-05	6.388e-06	0.0001	unpaired two tailed student t test
