# Supplementary material for: Intra-pituitary follicle-stimulating hormone signaling regulates hepatic lipid metabolism in mice
Source: Nat Commun. 2023 Feb 25;14:1098. doi: 10.1038/s41467-023-36681-z (PMC9968338; doi:10.1038/s41467-023-36681-z)
Supplement: Supplementary file 5 — Source Data [file 41467_2023_36681_MOESM5_ESM.xlsx]

## Sheet: Figure 1b
Figure 1b
			animal 1	animal 2	animal 3	animal 4	animal 5	animal 6	animal 7	animal 8	animal 9	animal 10	animal 11
	control male GFP+		9272	8051	9702	9003	8562
			animal 1	animal 2	animal 3	animal 4	animal 5	animal 6	animal 7	animal 8	animal 9
	ablated male GFP+		232	521	599	511	637	521	672	573	667
			animal 1	animal 2	animal 3
	control female GFP+		11290	9439	10288
			animal 1	animal 2	animal 3	animal 4	animal 5	animal 6	animal 7
	ablated female GFP+		805	1069	737	990	795	797	915
			animal 1	animal 2	animal 3
	control male FSH+		6844	7471	6082
			animal 1	animal 2	animal 3
	ablated male FSH+		54	233	606
			animal 1	animal 2	animal 3	animal 4
	control female FSH+		7699	8323	5802	7137
			animal 1	animal 2	animal 3
	ablated female FSH+		127	194	171
			animal 1	animal 2	animal 3
	control male LH+		7156	6903	6419
			animal 1	animal 2	animal 3	animal 4	animal 5
	ablated male LH+		264	333	332	251	321
			animal 1	animal 2	animal 3	animal 4
	control female LH+		7621	8646	6392	7878
			animal 1	animal 2	animal 3
	ablated female LH+		369	566	323

## Sheet: Figure 1d
Figure 1d		female body weight (g)
				cre+ animal 1	cre+ animal 2	cre+ animal 3	cre+ animal 4	cre+ animal 5	cre+ animal 6	cre+ animal 7	cre+ animal 8	cre+ animal 9
			0	22.53	23.95	24.74	19.05	20.32	22.59	22.43	23.29	24.18
			1	23.53	24.83	28.29	20.86	21.46	22.94	22.56	23.4	24
			2	26.65	27.79	30.09	21.98	23.57	23.69	26.72	27.96	26.26
			3	28.42	30.32	31.7	23.49	24.78	24.59	28.92	29.46	28.49
	weeks after injection		4	30.6	32.42	31.9	24.94	25.69	25.68	29.72	32.14	30.57
			5	31.15	32.07	34.59	25.76	26.74	26.74	32.42	33.15	31.46
			6	32.44	32.13	35.28	26.43	28.34	27.24	32.39	33.6	32.76
			7	34.3	34.22	35.25	27.86	30.24	29.05	34.54	34.26	33.71
			8	34.12	34.17	33.39	28.94	32.04	31.45	34.7	34.6	35.81
			9	36.47	35.92	32.57	30.6	32.48	33.38	35.12	34.72	35.92
				cre- animal 1	cre- animal 2	cre- animal 3	cre- animal 4	cre- animal 5	cre- animal 6
			0	24.02	22.72	21.32	19.62	20.15	24.62
			1	23.25	23.4	21.7	20.16	20.64	24.95
			2	25.29	24.24	22.2	20.58	20.45	25.13
			3	25.59	26.46	23.06	21.92	21.35	25.44
			4	23.45	25.07	23.46	22.31	22.15	25.89
	weeks after injection		5	26.83	25.19	23.94	22.64	22.43	25.65
			6	25.51	28.11	23.98	23.16	22.89	26.09
			7	26.46	29.18	25.12	23.58	23.65	26.76
			8	26.34	26.04	26.18	24.23	24.52	27.52
			9	27.83	30.14	26.4	24.68	25.8	28.9

## Sheet: Figure 1e
Figure 1e		female blood glucose (mg/dl)
				cre+ animal 1	cre+ animal 2	cre+ animal 3	cre+ animal 4
			0	118	157	120	132
			30	371	342	381	321
	minutes after glucose injection		60	241	257	217	219
			90	181	234	174	204
			120	176	203	155	184
				cre- animal 1	cre- animal 2	cre- animal 3	cre- animal 4
			0	106	74	112	122
			30	166	129	158	220
	minutes after glucose injection		60	167	95	133	142
			90	140	86	132	96
			120	80	75	98	87

## Sheet: Figure 1f
Figure 1f		female blood glucose (mg/dl)
					cre+ animal 1	cre+ animal 2	cre+ animal 3	cre+ animal 4
				0	102	75	75	102
	minutes after insulin injection			30	74	61	61	60
				60	49	39	39	34
				90	41	35	35	24
					cre - animal 1	cre - animal 2	cre - animal 3	cre - animal 4	cre - animal 5
				0	80	90	82	74	76
	minutes after insulin injection			30	32	51	49	34	35
				60	18	38	43	28	30
				90	19	28	27	31	31

## Sheet: Figure 1g
Figure 1g		male body weight (g)
				cre+ animal 1	cre+ animal 2	cre+ animal 3	cre+ animal 4	cre+ animal 5	cre+ animal 6
			0	33.6	32.84	31.16	30.93	31.65	29.12
			1	33.9	30.83	31.32	29.07	30.89	28.76
			2	35.52	32.19	29.67	32.12	31.35	29.38
			3	34.33	31.63	30.97	30.05	30.9	29.44
	weeks after injection		4	35.39	31.32	30.83	30.67	31.42	30.65
			5	37.67	34.08	31.81	30.76	33.21	30.84
			6	37.08	33.67	33.74	33.17	34.25	31.29
			7	39.08	35.87	33.62	32.83	34.89	31.75
			8	38.09	34.95	33.24	33.52	35.26	32.58
			9	39.3	35.18	35.61	34.62	35.57	33.62
				cre- animal 1	cre- animal 2	cre- animal 3	cre- animal 4
			0	31.56	32.34	29.9	30.12
			1	31.62	31.83	29.99	29.32
			2	31.39	32.76	29	28.79
			3	31.85	33.55	29.45	29.44
	weeks after injection		4	32.15	34.86	31.46	30.78
			5	32.8	36.16	32.24	32.89
			6	32.51	36.26	32.54	32.95
			7	33.97	36.71	33.15	33.24
			8	33.98	37.46	33.65	33.28
			9	33.2	36.15	33.78	33.64

## Sheet: Figure 1h
Figure 1h		male blood glucose (mg/dl)
					cre+ animal 1	cre+ animal 2	cre+ animal 3	cre+ animal 4	cre+ animal 5	cre+ animal 6
				0	78	132	103	89	126	98
				30	345	293	327	351	436	362
	minutes after glucose injection			60	316	208	283	312	337	63
				90	275	256	205	198	207	215
				120	226	229	144	150	184	131
					cre- animal 1	cre- animal 2	cre- animal 3	cre- animal 4	cre- animal 5	cre- animal 6
				0	97	132	124	66	112	60
				30	239	236	223	387	420	349
	minutes after glucose injection			60	248	191	175	400	339	396
				90	179	163	143	321	270	332
				120	137	121	132	294	222	247

## Sheet: Figure 1i
Figure 1i		male blood glucose (mg/dl)
					cre+ animal 1	cre+ animal 2	cre+ animal 3	cre+ animal 4
				0	78	105	104	87
				30	62	86	69	59
	minutes after insulin injection			60	45	62	54	46
				90	46	45	42	52
					cre - animal 1	cre - animal 2	cre - animal 3	cre - animal 4
				0	131	109	96	104
				30	76	69	82	57
	minutes after insulin injection			60	49	55	59	49
				90	46	50	32	42

## Sheet: Figure 1k
Figure 1i		Oil red O unit in liver
		Cre+ female	Cre- female	Cre+ male	Cre- male
	1	1.13129	0.009224	16.0546	0.002101
	2	10.3889	0.054995	6.59075	0.007027
	3	8.11747	0.062903	16.4225	0.400706
	4	2.93653	0.384059	2.75134	0.148223
	5	1.61852	0.475138	3.37374
animal	6	14.9497
	7	6.04629
	8	2.59705
	9	4.95416
	10	1.20369

## Sheet: Figure 1n
Figure 1n		Fractional bone volume (%)
		Cre+ female	Cre- female	Cre+ male	Cre- male
		5.66369	4.41239	3.22721	8.17243
		2.99437	5.36222	3.13708	12.5818
		2.91341	5.73539	2.64303	7.17816
		3.88387	6.67113	2.73145	7.64613
		3.8638	7.31384	3.43195	8.26072
		4.87396	3.74256	6.01096	10.3191
		3.0689	7.64239	2.98967	10.1628
		3.35479	6.37998	2.41286	13.7308
		4.89657	7.25745	3.13708	12.3646
					9.5396

## Sheet: Figure 1o
Figure 1o		Bone mineral density (g/cm3)
		Cre+ female	Cre- female	Cre+ male	Cre- male
		0.042	0.072	0.05	0.068
		0.042	0.07	0.017	0.164
		0.056	0.08	0.058	0.105
		0.074	0.06	0.04	0.097
		0.035	0.104	0.052	0.138
		0.026	0.069	0.064	0.14
		0.018	0.102	0.065	0.129
			0.076	0.033	0.164
				0.017	0.113
					0.132

[truncated: 67 more sheets: Figure 1p, Figure 2a, Figure 2b, Figure 2c, Figure 2d, Figure 2e, Figure 2f, Figure 2g, Figure 2j, Figure 2k, Figure 2i, Figure 3a, Figure 3b, Figure 3c, Figure 3d, Figure 3e, Figure 3f, Figure 3g, Figure 3j, Figure 3k …]
